# Supplementary material for: Difference in pyruvic acid metabolism between neonatal and adult mouse lungs exposed to hyperoxia
Source: PLoS One. 2020 Sep 3;15(9):e0238604. doi: 10.1371/journal.pone.0238604 (PMC7470327; doi:10.1371/journal.pone.0238604)
Supplement: S1 Table — Metabolites constituting glycolysis-citric acid circuit are highlighted with grey background. (XLSX) [file pone.0238604.s004.xlsx]

## Sheet: Sheet1
Factor loading
Compound name	KEGG ID	HMDB ID	m/z	MT/RT	Factor loading
					PC1	PC2
threo-β-Methylaspartic acid	C03618	No ID	148.06	12.1553	0.0991769	-0.0222252
N-Glycolylneuraminic acid	C03410	HMDB00833	324.095	7.1675	0.0916652	0.0394334
myo-Inositol 1-phosphate myo-Inositol 3-phosphate	C01177 C04006	HMDB00213 HMDB06814	259.023	10.3592	0.0902651	0.0567885
3-Indoxylsulfuric acid	No ID	HMDB00682	212.003	9.61426	0.0900166	0.046771
1-Aminocyclopropane-1-carboxylic acid Homoserinelactone	C01234 No ID	No ID No ID	102.055	7.18128	0.086417	-0.00416545
Phosphoenolpyruvic acid	C00074	HMDB00263	166.975	21.9307	0.0860259	0.0450733
S-Adenosylmethionine	C00019	HMDB01185	399.144	7.17723	0.0850609	-0.0236803
3-Phosphoglyceric acid	C00197	HMDB00807	184.986	20.3906	0.0814771	0.0535703
Serotonin	C00780	HMDB00259	177.102	8.79689	0.0813761	0.041494
Gln	C00064,C00303,C00819	HMDB00641,HMDB03423	147.076	10.6713	0.0779847	0.0354866
5'-Deoxy-5'-methylthioadenosine	C00170	HMDB01173	298.096	10.046	0.0743672	0.0498265
Uric acid	C00366	HMDB00289	167.022	8.94796	0.0741424	-0.0106803
N5-Ethylglutamine	C01047	No ID	175.107	11.2594	0.0739127	0.0546996
Dyphylline	C07819	No ID	255.107	21.0394	0.0713696	0.08018
ADP-ribose	C00301	HMDB01178	558.066	8.51689	0.0707878	-0.0424541
Ophthalmic acid	No ID	HMDB05765	290.133	12.9825	0.0701784	0.0131217
N8-Acetylspermidine	C01029	HMDB02189	188.175	6.42224	0.0700732	0.0906153
N-Acetylglycine	No ID	HMDB00532	116.036	9.61362	0.0698755	0.0897639
S-Adenosylhomocysteine	C00021	HMDB00939	385.129	8.75502	0.068382	-0.0489152
Cadaverine	C01672	HMDB02322	103.123	5.07506	0.0670366	0.0810147
2-Phosphoglyceric acid	C00631	HMDB03391	184.986	19.8304	0.0667988	0.0529541
Carboxymethyllysine	No ID	No ID	205.118	9.20482	0.0658216	-0.0633458
Triethanolamine	C06771	No ID	150.112	8.26787	0.0657001	0.0365984
XC0126	-	-	310.111	14.5773	0.06493	0.0824051
N-Acetyl-β-alanine	C01073	No ID	130.051	8.97981	0.0637826	0.0849364
Isoglutamic acid	C05574	No ID	148.06	9.15658	0.0623516	-0.0825131
1-Methylhistidine 3-Methylhistidine	No ID C01152	HMDB00001 HMDB00479	170.092	7.54155	0.0623358	0.086423
Nicotinamide	C00153	HMDB01406	123.055	7.4484	0.0613063	-0.0518284
myo-Inositol 2-phosphate	No ID	No ID	259.022	10.5647	0.0595974	0.0236291
2-Hydroxybutyric acid	C05984	HMDB00008	103.041	9.83375	0.0586744	0.0990581
Glucaric acid	C00767,C00818	HMDB00663	209.029	14.8363	0.0557345	-0.0149689
2-Hydroxyisobutyric acid	No ID	HMDB00729	103.04	9.95187	0.0556873	0.0868189
Phosphocreatine	C02305	HMDB01511	210.029	12.4254	0.0554217	-0.091304
Putrescine	C00134	HMDB01414	89.1075	4.79919	0.0522045	0.106428
Anserine_divalent	C01262	HMDB00194	121.069	6.92981	0.0513735	-0.0794931
4-Methyl-2-oxovaleric acid 3-Methyl-2-oxovaleric acid	C00233 C00671,C03465	HMDB00695 HMDB00491	129.056	9.60921	0.0511078	0.0957435
2,3-Diphosphoglyceric acid	C01159	HMDB01294	264.953	19.0454	0.0499109	-0.0324699
Thiaproline	No ID	No ID	134.027	13.6842	0.0489366	0.0724195
XA0012	-	-	166.018	9.47317	0.0488734	-0.0881052
Creatine	C00300	HMDB00064	132.077	8.87385	0.0485626	0.0873138
GABA	C00334	HMDB00112	104.07	7.74588	0.048519	0.0113661
Saccharopine	C00449	HMDB00279	277.139	10.656	0.0478817	0.0564379
Isovalerylalanine-2 N-Acetylleucine-2	- -	- -	172.099	8.03464	0.0463819	0.0649906
4-Acetamidobutanoic acid	C02946	HMDB03681	144.066	8.61895	0.0460923	0.0643843
2-Aminoisobutyric acid 2-Aminobutyric acid	C03665 C02261,C02356	HMDB01906 HMDB00452	104.07	9.6257	0.045762	0.0968523
Glycerophosphocholine	C00670	HMDB00086	258.109	20.6208	0.045428	-0.0778041
Trimethylamine N-oxide	C01104	HMDB00925	76.0757	6.67469	0.0445001	-0.0950365
Isovalerylalanine-1 N-Acetylleucine-1	- -	- -	172.098	8.11902	0.0443739	0.0616376
XA0035	-	-	254.982	13.9532	0.0441248	0.106047
Succinic acid	C00042	HMDB00254	117.02	21.8042	0.0437647	0.0614785
NADP+	C00006	HMDB00217	742.07	9.42921	0.042854	-0.0923965
Lactic acid	C00186,C00256,C01432	HMDB00190,HMDB01311	89.0251	10.8956	0.0423165	0.108941
5-Oxoproline	C01879	HMDB00267	128.035	9.54286	0.0415811	0.0399679
N6-Methyllysine	C02728	HMDB02038	161.128	7.16752	0.0413738	0.0612252
S-Methylglutathione	C11347	No ID	322.106	13.1075	0.0396102	-0.0765987
2,6-Diaminopimelic acid	C00666	HMDB01370	191.101	8.86797	0.0389081	0.00131669
PRPP	C00119	HMDB00280	388.947	17.301	0.038542	-0.105999
Carnitine	C00318,C00487,C15025	HMDB00062	162.112	8.54029	0.038371	-0.108156
Azelaic acid	C08261	HMDB00784	187.099	12.2841	0.0378557	-0.00814985
Thiamine diphosphate	C00068	HMDB01372	423.031	7.98303	0.0362952	0.0680196
Stachydrine	C10172	HMDB04827	144.101	11.402	0.0351843	-0.106777
4-Guanidinobutyric acid	C01035	HMDB03464	146.092	8.29515	0.0340051	-0.0254446
Cholic acid	C00695	HMDB00619	407.282	6.84935	0.0339322	-0.0779648
NADPH_divalent	C00005	HMDB00221	371.54	11.4072	0.0335672	-0.100862
N-Acetylphenylalanine	C03519	HMDB00512	206.081	7.9693	0.0321868	0.0437488
Diethanolamine	C06772	HMDB04437	106.086	7.707	0.0319901	-0.076377
6-Aminohexanoic acid	C02378	HMDB01901	132.101	8.30094	0.031261	-0.0717818
2-Oxoisovaleric acid	C00141	HMDB00019	115.039	10.3006	0.0303168	0.0378452
Acetylcholine	C01996	HMDB00895	146.117	7.66124	0.0301735	-0.0889573
Gly	C00037	HMDB00123	76.0395	8.31514	0.0297111	-0.104343
N-Acetylglucosamine 6-phosphate	C00357	HMDB01062	300.05	9.21826	0.028828	0.0507964
2-Hydroxyvaleric acid	No ID	HMDB01863	117.056	9.28651	0.0264777	0.101374
Taurocholic acid	C05122	HMDB00036	514.286	6.71902	0.0246326	-0.0556263
XA0017	-	-	186.114	7.85524	0.023531	-0.0323043
NADH	C00004	HMDB01487	664.121	8.18408	0.0231273	-0.0837929
Adenosine	C00212	HMDB00050	268.103	9.84179	0.0219863	0.0842331
dCTP	C00458	HMDB00998	465.984	12.6114	0.0212904	-0.0502014
Anthranilic acid	C00108	HMDB01123	138.055	10.4369	0.0207548	-0.0458637
3-Phenylpropionic acid	C05629	HMDB00764	149.059	8.8323	0.0205903	-0.068087
Thiamine phosphate	C01081	HMDB02666	345.078	10.658	0.0197371	0.0190346
XA0019	-	-	191.02	8.31796	0.0175672	-0.0442486
Glutathione (GSH)	C00051	HMDB00125	308.092	12.992	0.0171575	0.030713
3-Hydroxybutyric acid	C01089,C03197	HMDB00011,HMDB00357,HMDB00442	103.041	9.58964	0.0153811	0.0978504
Glycerol	C00116	HMDB00131	93.0545	20.9722	0.0145306	-0.0475204
Ribose 5-phosphate	C00117	HMDB01548	229.012	10.663	0.0126956	0.0651446
FAD_divalent	C00016	HMDB01248	391.574	7.8706	0.0126732	-0.0581251
Prostaglandin E2	C00584	HMDB01220	351.219	6.94098	0.0101322	0.110788
AMP	C00020	HMDB00045	346.057	9.34692	0.010108	-0.032523
Sedoheptulose 7-phosphate	C05382	HMDB01068	289.034	9.67332	0.0089448	0.0267904
Terephthalic acid	C06337	HMDB02428	165.02	17.0876	0.00878868	0.0242399
2-Hydroxyglutaric acid	C02630,C01087,C03196	HMDB00606,HMDB00694	147.031	17.3836	0.00725427	0.0976318
Pipecolic acid	C00408	HMDB00070,HMDB00716,HMDB05960	130.085	10.2329	0.00613366	0.0774182
Ribulose 1,5-diphosphate	C01182	No ID	308.979	16.0779	0.00201821	-0.0610206
2-Hydroxy-4-methylvaleric acid	C03264	HMDB00624	131.071	8.92485	0.000592328	0.0794839
Citrulline	C00327	HMDB00904	176.102	10.963	-0.000123312	0.0785768
Kynurenine	C00328,C01718	HMDB00684	209.091	9.81919	-0.000352374	0.0702039
Methionine sulfoxide	C02989	HMDB02005	166.052	11.6819	-0.0025102	0.0683282
Mucic acid	C00879,C01807	HMDB00639	209.031	14.3585	-0.00302947	0.0289138
GDP	C00035	HMDB01201	442.018	10.7709	-0.00461888	-0.107734
Choline	C00114	HMDB00097	104.107	6.92909	-0.00528975	-0.00568048
Phe	C00079,C02057,C02265	HMDB00159	166.085	11.0026	-0.00563605	0.117437
Ergothioneine	C05570	HMDB03045	230.095	16.8847	-0.0100561	-0.0320624
Guanosine	C00387	HMDB00133	284.098	12.3034	-0.0105128	0.0953237
Lys	C00047,C00739,C16440	HMDB00182,HMDB03405	147.112	6.9541	-0.0126575	0.116964
Adenine	C00147	HMDB00034	136.062	7.6757	-0.0129652	-0.0858154
Cystine	C00491,C01420	HMDB00192	241.03	10.8974	-0.0130314	0.03837
Hypoxanthine	C00262	HMDB00157	137.046	10.9498	-0.0142974	0.100139
Pelargonic acid	C01601	HMDB00847	157.124	8.14488	-0.0144754	0.0184733
Isobutyrylcarnitine	No ID	HMDB00736	232.153	9.48761	-0.0147288	-0.0135449
Taurine	C00245	HMDB00251	126.021	20.9528	-0.0170854	-0.098387
XC0061	-	-	218.138	9.31929	-0.0176866	-0.109204
Glucose 1-phosphate	C00103	HMDB01586	259.023	10.1857	-0.0185507	0.102956
Leu	C00123,C01570,C16439	HMDB00687	132.101	10.2781	-0.0197691	0.114644
Glutathione (GSSG)_divalent	C00127	HMDB03337	307.082	12.0131	-0.0204548	0.0166817
cis-Aconitic acid	C00417	HMDB00072	173.01	29.4562	-0.0205303	-0.0789746
dATP	C00131	HMDB01532	489.995	11.9146	-0.0215362	-0.00958002
2-Oxoglutaric acid	C00026	HMDB00208	145.015	22.2211	-0.0215362	-0.00958002
dTDP	C00363	HMDB01274	401.019	11.4188	-0.0215362	-0.00958002
Isethionic acid	C05123	HMDB03903	124.992	11.7626	-0.0219078	0.0894552
γ-Butyrobetaine	C01181	HMDB01161	146.117	8.13371	-0.0253945	-0.112858
S-Lactoylglutathione	C03451	HMDB01066	380.112	13.4935	-0.0258765	-0.0168588
Ribulose 5-phosphate	C00199,C01101	HMDB00618	229.012	11.0865	-0.0260024	0.0496591
Dihydroxyacetone phosphate	C00111	HMDB01473	168.991	12.8567	-0.0261138	0.00907094
Myristoleic acid	C08322	HMDB02000	225.186	7.47358	-0.0273996	0.0905696
Cysteine glutathione disulfide	C05526	HMDB00656	427.095	11.5138	-0.0282638	0.0530963
Acetyl CoA_divalent	C00024	HMDB01206	403.559	10.3307	-0.0288406	-0.0645714
Glucose 6-phosphate	C00668,C01172,C00092	HMDB01401	259.023	9.91106	-0.0302685	-0.10372
N-Acetylglucosamine 1-phosphate	C04256	HMDB01367	300.05	9.60288	-0.0304479	0.0739812
trans-Glutaconic acid	C02214	HMDB00620	131.034	21.7114	-0.0345677	0.101101
GDP-glucose GDP-mannose GDP-galactose	C00394 C00096 C02280	HMDB03351 HMDB01163 No ID	604.072	8.30683	-0.034855	-0.093968
β-Ala-Lys	C05341	No ID	218.15	6.90902	-0.0353209	0.00193699
6-Phosphogluconic acid	C00345	HMDB01316	275.017	15.0239	-0.0353283	-0.0121718
Spermidine	C00315	HMDB01257	146.165	4.62253	-0.0374841	0.0245598
Inosine	C00294	HMDB00195	269.087	18.7093	-0.0385247	0.0927501
ADMA	C03626	HMDB01539	203.151	7.71936	-0.0388037	-0.0368628
ADP-glucose GDP-fucose	C00498 C00325	HMDB06557 HMDB01095	588.077	8.33546	-0.0388998	-0.0524339
Urea	C00086	HMDB00294	61.0406	20.1598	-0.0401911	0.0862058
5-Methoxyindoleacetic acid	C05660	HMDB04096	204.067	8.21698	-0.0410556	0.0701727
Theobromine	C07480	HMDB02825	181.071	20.9998	-0.043373	-0.065211
Val	C00183,C06417,C16436	HMDB00883	118.086	9.99324	-0.0439098	0.108869
CoA_divalent	C00010	HMDB01423	382.551	10.7228	-0.0442825	-0.0819434
Betaine	C00719	HMDB00043	118.086	11.1658	-0.0443566	-0.0950234
Ile	C00407,C06418,C16434	HMDB00172	132.101	10.1773	-0.0458842	0.102923
dTTP	C00459	HMDB01342	480.985	12.2956	-0.0459577	-0.0142466
Malic acid	C00149,C00497,C00711	HMDB00156,HMDB00744	133.014	22.1913	-0.0463765	0.0905308
Ascorbic acid	C00072	HMDB00044	175.025	8.50852	-0.0464616	-0.0981708
IMP	C00130	HMDB00175	347.041	9.64121	-0.0479022	0.0975453
Tyr-Glu	No ID	No ID	311.124	11.0479	-0.0481056	-0.0267633
Fructose 1,6-diphosphate	C00354	HMDB01058	338.99	14.9165	-0.0490437	-0.0146697
Isocitric acid	C00311	HMDB00193	191.021	30.2496	-0.0492413	-0.0183744
Fructose 6-phosphate	C05345,C00085	HMDB00124	259.023	10.0247	-0.0494314	-0.0648815
10-Hydroxydecanoic acid	C02774	No ID	187.134	7.77533	-0.0503907	0.0587385
Ala	C00041,C00133,C01401	HMDB00161,HMDB01310	90.0549	9.02674	-0.0504131	0.0142666
Fumaric acid	C00122	HMDB00134	115.004	26.5877	-0.0504141	0.0889067
GMP	C00144	HMDB01397	362.052	9.21233	-0.0514456	-0.0372217
Uracil	C00106	HMDB00300	113.034	20.9542	-0.0517603	0.103151
dTMP	C00364	HMDB01227	321.049	9.61276	-0.0526408	0.00292989
His	C00135,C00768,C06419	HMDB00177	156.076	7.35591	-0.0527263	0.104579
CDP-choline	C00307	HMDB01413	487.101	6.78895	-0.0534588	0.0850921
XC0137	-	-	350.1	13.2304	-0.0535423	-0.0751086
1-Methylnicotinamide	C02918	HMDB00699	137.071	7.41572	-0.0542693	0.0417325
Citric acid	C00158	HMDB00094	191.02	27.6518	-0.0546342	-0.038318
GTP	C00044	HMDB01273	521.986	11.6164	-0.0564236	-0.0870007
N-Acetylputrescine	C02714	HMDB02064	131.117	8.48839	-0.0580118	0.0999519
Threonic acid	C01620	HMDB00943	135.03	9.28348	-0.0584327	0.0326746
HMG CoA_divalent	C00356	HMDB01375	454.572	11.5041	-0.0584917	-0.00224036
Arg	C00062,C00792	HMDB00517,HMDB03416	175.119	7.17793	-0.0588326	0.0786073
Lauric acid	C02679	HMDB00638	199.171	7.65488	-0.0589153	0.0469698
Cytidine	C00475	HMDB00089	244.093	9.66252	-0.0594291	0.0884854
Cysteinesulfinic acid	C00606	HMDB00996	152.002	9.67388	-0.0627567	0.0647015
NAD+	C00003	HMDB00902	662.104	6.54793	-0.0629277	-0.054208
Trp	C00078,C00525,C00806	HMDB00929	205.096	10.9283	-0.0637378	0.0607053
Decanoic acid	C01571	HMDB00511	171.138	7.95903	-0.0643349	0.00940076
2'-Deoxycytidine	C00881	HMDB00014	228.097	9.42896	-0.0650454	0.0793402
Butyrylcarnitine	C02862	HMDB02013	232.153	9.56731	-0.0654047	-0.0838348
CDP	C00112	HMDB01546	402.012	11.6018	-0.0654723	-0.0752054
Guanine	C00242	HMDB00132	152.062	8.30798	-0.0660444	-0.0686905
Argininosuccinic acid	C03406	HMDB00052	291.129	9.40962	-0.0673051	0.0654285
Guanidoacetic acid	C00581	HMDB00128	118.061	8.26024	-0.0673494	-0.0163066
cCMP 2',3'-cCMP	C00941 C02354	No ID HMDB11691	304.034	7.6157	-0.0675488	-0.072539
XA0065	-	-	445.054	6.94472	-0.0677578	0.00191073
cAMP	C00575	HMDB00058	328.046	7.51105	-0.067994	-0.0397734
8-Hydroxyoctanoic acid 2-Hydroxyoctanoic acid	No ID No ID	No ID HMDB00711	159.103	8.13898	-0.0682029	0.0359307
Sorbitol 6-phosphate	C01096	HMDB05831	261.038	10.0384	-0.0686766	0.0181502
Spermine	C00750	HMDB01256	203.221	4.5662	-0.0687955	-0.00380366
Cystathionine	C00542,C02291	HMDB00099	223.074	9.86763	-0.0698283	0.0591164
O-Acetylcarnitine	C02571	HMDB00201	204.122	9.04411	-0.0710205	0.00069907
Homovanillic acid	C05582	HMDB00118	181.05	8.28964	-0.0712599	0.0815374
Pyridoxamine 5'-phosphate	C00647	HMDB01555	249.062	10.4218	-0.0714559	0.0314348
CTP	C00063	HMDB00082	481.979	12.5367	-0.0716045	-0.0445724
7-Methylguanine	C02242	HMDB00897	166.072	8.25954	-0.0716404	0.0305067
XA0004	-	-	144.031	9.37697	-0.0743502	0.0331617
Creatinine	C00791	HMDB00562	114.066	7.36982	-0.0745061	0.0597487
ADP	C00008	HMDB01341	426.024	10.9841	-0.0746716	-0.0751442
UDP-glucuronic acid	C00167	HMDB00935	579.029	11.138	-0.0755925	0.0526784
Asn	C00152,C01905,C16438	HMDB00168	133.06	10.4072	-0.0775081	0.0684497
Thr-Asp	No ID	No ID	235.091	10.3489	-0.0778219	-0.0533367
Adenylosuccinic acid	C03794	HMDB00536	462.068	14.014	-0.0778932	0.0562192
β-Ala	C00099	HMDB00056	90.0549	7.40113	-0.0790498	0.0141785
XA0033	-	-	242.081	7.63742	-0.079091	-0.051957
CMP	C00055	HMDB00095	322.046	9.64749	-0.0791807	0.0236604
Uridine	C00299	HMDB00296	245.077	21.0179	-0.0794743	0.0691346
Phosphorylcholine	C00588	HMDB01565	184.073	19.6925	-0.0798666	-0.0465269
O-Phosphoserine	C01005	HMDB00272	184.002	12.4783	-0.0799582	-0.00399686
Ethanolamine	C00189	HMDB00149	62.0608	6.42573	-0.080162	0.0616188
ATP	C00002	HMDB00538	505.99	11.9277	-0.0804098	-0.0584785
2-Deoxyglucose 6-phosphate	C06369	No ID	243.027	10.4383	-0.0808358	-0.0241387
N-Acetyllysine	C12989	HMDB00446	189.123	9.7987	-0.0812026	-0.0523105
XA0055	-	-	369.001	14.606	-0.0812722	-0.00649571
UMP	C00105	HMDB00288	323.03	9.86919	-0.0819969	0.0222517
Ornithine	C00077,C00515,C01602	HMDB00214,HMDB03374	133.097	6.88945	-0.082197	0.0697961
UTP	C00075	HMDB00285	482.963	12.7753	-0.0827558	-0.0422228
3'-CMP 2'-CMP	C05822 C03104	No ID HMDB11692	322.046	9.85259	-0.082987	-0.0620292
5-Hydroxylysine	C16741	HMDB00450	163.106	7.2185	-0.0834428	0.0187554
UDP	C00015	HMDB00295	402.996	11.8107	-0.0837642	-0.0631314
Glucuronic acid Galacturonic acid	C00191 C00333	HMDB00127 HMDB02545	193.035	8.11479	-0.0852367	0.035634
CMP-N-acetylneuraminate	C00128	HMDB01176	613.142	8.1805	-0.0854975	-0.0666342
Carnosine	C00386	HMDB00033	227.113	6.8387	-0.0873601	0.0174573
Met	C00073,C00855,C01733	HMDB00696	150.058	10.6456	-0.0886383	0.052698
Isovalerylcarnitine	No ID	HMDB00688	246.169	9.77027	-0.0888529	-0.0471855
Sarcosine	C00213	HMDB00271	90.0548	9.44779	-0.0894527	0.00392862
N-Acetylalanine	No ID	HMDB00766	130.05	8.91889	-0.0896764	0.0121615
N-Acetylneuraminic acid	C00270	HMDB00230	308.1	7.19126	-0.0899495	-0.0566426
dTDP-glucose	C00842	HMDB01328	563.07	8.4771	-0.0900625	0.0161248
Rhein	C10401	No ID	283.024	8.66209	-0.0910804	-0.0346515
Histamine	C00388	HMDB00870	112.087	4.86597	-0.0923735	0.0239951
XA0027	-	-	227.202	7.42028	-0.0928544	0.026586
Urocanic acid	C00785	HMDB00301	139.05	8.29991	-0.0930737	0.0258917
Thr	C00188,C00820	HMDB00167	120.065	10.4441	-0.093608	0.0257924
3-Hydroxy-3-methylglutaric acid	C03761	No ID	161.045	15.8593	-0.0936893	0.0136837
Ser	C00065,C00716,C00740	HMDB00187,HMDB03406	106.05	9.93837	-0.0937685	0.0174844
Glu-Glu	C01425	No ID	277.101	10.8044	-0.093917	-0.00597344
Homoserine	C00263	HMDB00719	120.066	10.0364	-0.0939191	-0.00507914
SDMA	No ID	HMDB03334	203.15	7.8449	-0.0945354	0.0226628
Asp	C00049,C00402,C16433	HMDB00191,HMDB06483	134.044	11.4131	-0.09459	-0.0459464
N,N-Dimethylglycine	C01026	HMDB00092	104.071	10.8345	-0.0949015	0.0270671
Pantothenic acid	C00864	HMDB00210	218.104	7.66889	-0.0950086	0.0409139
Imidazole-4-acetic acid	C02835	HMDB02024	127.05	8.06756	-0.0952563	0.0265146
UDP-glucose UDP-galactose	C00029 C00052	HMDB00286 HMDB00302	565.05	8.65987	-0.0961174	-0.0455053
Gly-Asp	No ID	No ID	191.066	9.85912	-0.0961848	-0.00914276
1-Methyl-4-imidazoleacetic acid	C05828	HMDB02820	141.065	8.26203	-0.0965598	0.0177901
O-Acetylhomoserine 2-Aminoadipic acid	C01077 C00956	No ID HMDB00510	162.076	10.8762	-0.0974259	-0.0156768
Lauroylcarnitine	No ID	HMDB02250	344.278	11.0773	-0.0976509	0.0305671
UDP-N-acetylgalactosamine UDP-N-acetylglucosamine	C00203 C00043	HMDB00304 HMDB00290	606.076	8.48202	-0.0977456	0.0131496
1-Methylhistamine	C05127	HMDB00898	126.102	5.01062	-0.0977628	0.0195642
Pro	C00148,C00763,C16435	HMDB00162,HMDB03411	116.071	10.731	-0.0979904	0.0196555
Glu	C00025,C00217,C00302	HMDB00148,HMDB03339	148.06	10.8401	-0.0983245	-0.00184452
Glycerol 3-phosphate	C00093	HMDB00126	171.007	12.3001	-0.0991252	-0.00931568
Ethanolamine phosphate	C00346	HMDB00224	140.012	8.04583	-0.0996878	-0.0162799
Tyr	C00082,C01536,C06420	HMDB00158	182.08	11.2499	-0.100143	0.0288621
Hypotaurine	C00519	HMDB00965	110.027	17.5524	-0.100232	-0.00352161
Hydroxyproline	C01157	HMDB00725	132.065	11.886	-0.100355	-0.000450091
1-Methyladenosine	C02494	HMDB03331	282.119	9.9321	-0.100595	0.0134457
N-Acetylaspartic acid	C01042	HMDB00812	174.041	14.9027	-0.101424	-0.01221
N-Acetylgalactosamine N-Acetylmannosamine N-Acetylglucosamine	C01132 C00645 C00140	HMDB00853 HMDB01129 HMDB00215	222.098	20.9972	-0.101738	0.013757
Gluconolactone	C00198	HMDB00150	179.054	21.6688	-0.102326	0.0198486
Gluconic acid	C00257	HMDB00625	195.051	8.15678	-0.102602	0.019272
XC0132	-	-	325.16	8.70705	-0.103909	0.00528453
